# Supplementary material for: High SPIN4 Expression Is Linked to Advanced Nodal Status and Inferior Prognosis in Nasopharyngeal Carcinoma Patients
Source: Life (Basel). 2021 Sep 1;11(9):912. doi: 10.3390/life11090912 (PMC8470428; doi:10.3390/life11090912)
Supplement: Supplementary file 1 [file life-11-00912-s001.zip]

Archive with 1 entries (1 files):
- life-1337082-supplementary.pdf
